# Supplementary material for: Controllable Construction of Aptamer-Modified Fe3O4@SiO2-Au Core-Shell-Satellite Nanocomposites with Surface-Enhanced Raman Scattering and Photothermal Properties and Their Effective Capture, Detection, and Elimination of Staphylococcus aureus
Source: Molecules. 2024 Jul 30;29(15):3593. doi: 10.3390/molecules29153593 (PMC11314609; doi:10.3390/molecules29153593)
Supplement: Supplementary file 1 [file molecules-29-03593-s001.zip]

Archive with 1 entries (1 files):
- molecules-3060705-supplementary.pdf
